# Supplementary material for: Pan-genome analysis of soybean terpene synthase identifies GmTPS20 as a defense-related linalool synthase
Source: Front Plant Sci. 2026 May 15;17:1845603. doi: 10.3389/fpls.2026.1845603 (PMC13220700; doi:10.3389/fpls.2026.1845603)
Supplement: Supplementary file 8 [file Table1.xlsx]

## Sheet: Sheet1
TPS_gene_ID	Pan_gene_id	WM82	ZH13	C01	C02	C03	C04	C05	C06	C07	C08	C09	C10	C11	C12	C13	C14	L01	L02	L03	L04	L05	L06	L07	L08	L09	W01	W02	class	number_genome_presence
GmTPS1	Glyma.03G154400.1	Glyma.03G154400.1	NA	NA	NA	SoyC03_03G161400	SoyC04_03G162000	SoyC05_03G164100	NA	NA	SoyC08_03G154400	NA	SoyC10_03G155300	NA	SoyC12_03G164600	SoyC13_03G170400	SoyC14_03G159500	NA	NA	NA	SoyL04_03G166300	NA	SoyL06_03G163200	SoyL07_03G166500	SoyL08_03G166100	SoyL09_03G171400	SoyW01_03G167400	NA	Dispensable Gene	15
GmTPS2	Glyma.03G154700.1	Glyma.03G154700.1	SoyZH13_03G138300	SoyC01_03G152900	SoyC02_03G163700	SoyC03_03G161600	SoyC04_03G162300	SoyC05_03G164300	SoyC06_03G154000	SoyC07_03G163500	SoyC08_03G154600	SoyC09_03G164500	SoyC10_03G155500	SoyC11_03G156600	SoyC12_03G164800	SoyC13_03G170700	SoyC14_03G159700	SoyL01_03G159000	SoyL02_03G158600	SoyL03_03G160200	SoyL04_03G166600	SoyL05_03G159000	SoyL06_03G163400	SoyL07_03G166700	SoyL08_03G166400	SoyL09_03G171600	SoyW01_03G167600	SoyW02_03G156400	Core Gene	27
GmTPS3	Glyma.06G302200.1	Glyma.06G302200.1	SoyZH13_06G274300	SoyC01_06G285300	SoyC02_06G288400	SoyC03_06G300000	SoyC04_06G296600	SoyC05_06G301100	SoyC06_06G286700	SoyC07_06G285000	SoyC08_06G288700	SoyC09_06G285800	SoyC10_06G283500	SoyC11_06G291200	SoyC12_06G292200	SoyC13_06G298500	SoyC14_06G284200	SoyL01_06G288100	SoyL02_06G285000	SoyL03_06G291400	SoyL04_06G298600	SoyL05_06G291200	SoyL06_06G294500	SoyL07_06G298800	SoyL08_06G298500	SoyL09_06G302400	SoyW01_06G295800	SoyW02_06G287500	Core Gene	27
GmTPS4	Glyma.07G187600.1	Glyma.07G187600.1	SoyZH13_07G173200	SoyC01_07G186800	SoyC02_07G184200	SoyC03_07G195300	SoyC04_07G194000	SoyC05_07G193900	SoyC06_07G186600	SoyC07_07G187400	SoyC08_07G185500	SoyC09_07G183400	SoyC10_07G192400	SoyC11_07G189400	SoyC12_07G187000	SoyC13_07G196000	SoyC14_07G188300	SoyL01_07G186100	SoyL02_07G182800	SoyL03_07G184700	SoyL04_07G199800	SoyL05_07G188400	SoyL06_07G186800	SoyL07_07G195300	SoyL08_07G196800	SoyL09_07G195500	SoyW01_07G192900	SoyW02_07G185700	Core Gene	27
GmTPS5	Glyma.07G187700.1	Glyma.07G187700.1	SoyZH13_07G173300	SoyC01_07G187000	SoyC02_07G184300	SoyC03_07G195400	SoyC04_07G194100	SoyC05_07G194000	SoyC06_07G186700	SoyC07_07G187500	SoyC08_07G185600	SoyC09_07G183500	SoyC10_07G192500	SoyC11_07G189500	SoyC12_07G187100	SoyC13_07G196200	SoyC14_07G188400	SoyL01_07G186200	SoyL02_07G182900	SoyL03_07G184800	SoyL04_07G199900	SoyL05_07G188500	SoyL06_07G186900	SoyL07_07G195400	SoyL08_07G197000	SoyL09_07G195600	SoyW01_07G193100	SoyW02_07G185800	Core Gene	27
GmTPS6	Glyma.08G061600.1	Glyma.08G061600.1	NA	NA	SoyC02_08G058100	NA	SoyC04_08G058900	SoyC05_08G060500	NA	SoyC07_08G058300	NA	SoyC09_08G058300	SoyC10_08G059000	SoyC11_08G058400	NA	SoyC13_08G060600	SoyC14_08G059300	SoyL01_08G060300	NA	NA	SoyL04_08G060100	NA	SoyL06_08G072300	SoyL07_08G060600	NA	SoyL09_08G059300	SoyW01_08G059600	SoyW02_08G058000	Dispensable Gene	17
GmTPS7	Glyma.08G163900.1	Glyma.08G163900.1	SoyZH13_08G156500	SoyC01_08G154000	SoyC02_08G150000	SoyC03_08G159000	SoyC04_08G157400	SoyC05_08G159700	SoyC06_08G150500	SoyC07_08G151100	SoyC08_08G151900	SoyC09_08G150500	SoyC10_08G151800	SoyC11_08G151100	SoyC12_08G152200	SoyC13_08G159400	SoyC14_08G152800	SoyL01_08G153500	SoyL02_08G151800	SoyL03_08G151200	SoyL04_08G159100	SoyL05_08G151200	SoyL06_08G164400	SoyL07_08G160200	SoyL08_08G159600	SoyL09_08G156700	SoyW01_08G158600	SoyW02_08G149900	Core Gene	27
GmTPS8	Glyma.09G122500.1	Glyma.09G122500.1	SoyZH13_09G109600	SoyC01_09G124900	SoyC02_09G124800	SoyC03_09G130800	SoyC04_09G128800	SoyC05_09G130600	SoyC06_09G125500	SoyC07_09G126300	SoyC08_09G124900	SoyC09_09G125100	SoyC10_09G123600	SoyC11_09G125100	SoyC12_09G121000	SoyC13_09G132400	SoyC14_09G125700	SoyL01_09G123100	SoyL02_09G123800	SoyL03_09G124700	SoyL04_09G132800	SoyL05_09G125800	SoyL06_09G125700	SoyL07_09G131200	SoyL08_09G131900	SoyL09_09G130800	NA	SoyW02_09G123100	Near-Core Gene	26
GmTPS9	Glyma.12G102000.1	Glyma.12G102000.1	SoyZH13_12G093400	SoyC01_12G093800	SoyC02_12G091300	SoyC03_12G097800	SoyC04_12G097100	SoyC05_12G096800	SoyC06_12G090900	SoyC07_12G091100	SoyC08_12G090600	SoyC09_12G090900	SoyC10_12G091400	SoyC11_12G094700	SoyC12_12G091900	SoyC13_12G097300	SoyC14_12G090500	SoyL01_12G091200	SoyL02_12G091400	SoyL03_12G091500	SoyL04_12G095600	SoyL05_12G090200	SoyL06_12G091300	SoyL07_12G131700	SoyL08_12G097500	SoyL09_12G096300	SoyW01_12G096300	SoyW02_12G090600	Core Gene	27
GmTPS10	Glyma.12G138100.1	Glyma.12G138100.1	SoyZH13_12G123200	SoyC01_12G129500	SoyC02_12G126400	SoyC03_12G132500	NA	SoyC05_12G132200	SoyC06_12G126500	SoyC07_12G125800	NA	SoyC09_12G126300	SoyC10_12G126200	SoyC11_12G129700	NA	SoyC13_12G132400	SoyC14_12G124700	SoyL01_12G126600	SoyL02_12G127100	SoyL03_12G125100	SoyL04_12G131300	SoyL05_12G125800	SoyL06_12G126300	SoyL07_12G131800	SoyL08_12G132200	SoyL09_12G130600	SoyW01_12G132300	SoyW02_12G127400	Dispensable Gene	25
GmTPS11	Glyma.12G138600.1	Glyma.12G138600.1	SoyZH13_12G123400	SoyC01_12G130000	SoyC02_12G127100	SoyC03_12G132900	NA	SoyC05_12G132300	SoyC06_12G127000	SoyC07_12G126300	SoyC08_12G123400	SoyC09_12G126800	SoyC10_12G126700	SoyC11_12G130200	SoyC12_12G128400	SoyC13_12G132800	SoyC14_12G125200	SoyL01_12G127100	SoyL02_12G127600	SoyL03_12G125600	SoyL04_12G131600	SoyL05_12G126300	SoyL06_12G126800	SoyL07_12G132100	SoyL08_12G132600	SoyL09_12G131000	SoyW01_12G132600	SoyW02_12G127900	Near-Core Gene	26
GmTPS12	Glyma.12G138800.1	Glyma.12G138800.1	SoyZH13_12G123600	SoyC01_12G130600	NA	SoyC03_12G133500	NA	SoyC05_12G132700	SoyC06_12G127600	SoyC07_12G126900	SoyC08_12G123500	SoyC09_12G127400	SoyC10_12G127300	SoyC11_12G130800	SoyC12_12G128700	SoyC13_12G133400	SoyC14_12G125800	SoyL01_12G127400	SoyL02_12G128100	SoyL03_12G126200	SoyL04_12G132300	SoyL05_12G126900	SoyL06_12G127500	SoyL07_12G132500	SoyL08_12G133200	SoyL09_12G131600	SoyW01_12G132700	SoyW02_12G128500	Near-Core Gene	26
GmTPS13	Glyma.12G140600.1	Glyma.12G140600.1	SoyZH13_12G124600	SoyC01_12G133500	SoyC02_12G129300	SoyC03_12G136400	SoyC04_12G134100	SoyC05_12G133300	SoyC06_12G130400	SoyC07_12G129900	SoyC08_12G126600	SoyC09_12G130100	SoyC10_12G129900	SoyC11_12G133600	SoyC12_12G130800	SoyC13_12G136200	SoyC14_12G128600	SoyL01_12G130000	SoyL02_12G131000	SoyL03_12G128800	SoyL04_12G134900	SoyL05_12G129700	SoyL06_12G130300	SoyL07_12G135300	SoyL08_12G135900	SoyL09_12G134400	SoyW01_12G135200	SoyW02_12G131300	Core Gene	27
GmTPS14	Glyma.12G197400.1	Glyma.12G197400.1	SoyZH13_12G177200	SoyC01_12G194500	SoyC02_12G189600	SoyC03_12G198900	SoyC04_12G194400	SoyC05_12G198300	SoyC06_12G192400	SoyC07_12G191200	SoyC08_12G187100	SoyC09_12G191100	SoyC10_12G190200	SoyC11_12G195000	SoyC12_12G192200	SoyC13_12G198600	SoyC14_12G188400	SoyL01_12G191300	SoyL02_12G192400	SoyL03_12G189000	SoyL04_12G197500	SoyL05_12G191100	SoyL06_12G192200	SoyL07_12G196900	SoyL08_12G198200	SoyL09_12G196800	SoyW01_12G198000	SoyW02_12G193000	Core Gene	27
GmTPS15	Glyma.12G197500.1	Glyma.12G197500.1	SoyZH13_12G177300	SoyC01_12G194600	SoyC02_12G189700	SoyC03_12G199000	SoyC04_12G194500	SoyC05_12G198400	SoyC06_12G192500	SoyC07_12G191300	SoyC08_12G187200	SoyC09_12G191200	SoyC10_12G190300	SoyC11_12G195100	SoyC12_12G192300	SoyC13_12G198700	SoyC14_12G188500	SoyL01_12G191400	SoyL02_12G192500	SoyL03_12G189100	SoyL04_12G197600	SoyL05_12G191200	SoyL06_12G192300	SoyL07_12G197000	SoyL08_12G198300	SoyL09_12G196900	SoyW01_12G198100	SoyW02_12G193100	Core Gene	27
GmTPS16	Glyma.12G216200.1	Glyma.12G216200.1	SoyZH13_12G194500	SoyC01_12G212100	SoyC02_12G207400	SoyC03_12G218000	SoyC04_12G212900	SoyC05_12G217100	SoyC06_12G210000	SoyC07_12G208700	SoyC08_12G205300	SoyC09_12G208900	SoyC10_12G208000	SoyC11_12G212700	SoyC12_12G210000	SoyC13_12G218000	SoyC14_12G206200	SoyL01_12G209300	SoyL02_12G210300	SoyL03_12G206600	SoyL04_12G217100	SoyL05_12G208500	SoyL06_12G210000	SoyL07_12G216200	SoyL08_12G217500	SoyL09_12G215800	SoyW01_12G217700	SoyW02_12G211000	Core Gene	27
GmTPS17	Glyma.13G183600.1	Glyma.13G183600.1	SoyZH13_13G164900	SoyC01_13G169600	SoyC02_13G262300	SoyC03_13G177100	SoyC04_13G176800	SoyC05_13G176900	SoyC06_13G168400	SoyC07_13G169900	SoyC08_13G169900	SoyC09_13G169100	SoyC10_13G169100	SoyC11_13G169900	SoyC12_13G170800	SoyC13_13G185100	SoyC14_13G168200	SoyL01_13G168400	SoyL02_13G171200	SoyL03_13G169800	SoyL04_13G182100	SoyL05_13G169400	SoyL06_13G178300	SoyL07_13G178400	SoyL08_13G179300	SoyL09_13G176000	SoyW01_13G176900	SoyW02_11G028500	Core Gene	27
GmTPS18	Glyma.13G250400.1	Glyma.13G250400.1	SoyZH13_13G227700	NA	NA	NA	SoyC04_13G241500	SoyC05_13G242700	SoyC06_13G228000	NA	SoyC08_13G231400	NA	NA	SoyC11_13G230400	SoyC12_13G232200	SoyC13_13G252000	SoyC14_13G230100	NA	SoyL02_13G232600	SoyL03_13G230900	SoyL04_13G248800	SoyL05_13G230000	SoyL06_13G238900	SoyL07_13G244700	SoyL08_13G244800	SoyL09_13G239300	NA	NA	Dispensable Gene	18
GmTPS19	Glyma.13G285200.1	Glyma.13G285200.1	SoyZH13_13G260300	SoyC01_13G259700	SoyC02_13G262300	SoyC03_13G279100	SoyC04_13G274100	SoyC05_13G275500	SoyC06_13G258000	SoyC07_13G262000	SoyC08_13G260800	SoyC09_13G260600	SoyC10_13G259300	SoyC11_13G259200	SoyC12_13G262100	SoyC13_13G285400	SoyC14_13G260200	NA	SoyL02_13G261400	SoyL03_13G260400	SoyL04_13G281400	SoyL05_13G259800	SoyL06_13G268700	SoyL07_13G277600	SoyL08_13G278400	SoyL09_13G271600	SoyW01_13G278200	SoyW02_11G120000	Near-Core Gene	26
GmTPS20	Glyma.13G304500.1	Glyma.13G304500.1	SoyZH13_13G278400	SoyC01_13G276800	SoyC02_13G280200	SoyC03_13G298000	SoyC04_13G293000	SoyC05_13G294500	SoyC06_13G276200	SoyC07_13G279700	SoyC08_13G277900	SoyC09_13G278500	SoyC10_13G276500	SoyC11_13G276600	SoyC12_13G279700	SoyC13_13G304600	SoyC14_13G277500	SoyL01_13G277400	SoyL02_13G279200	SoyL03_13G277800	SoyL04_13G300200	SoyL05_13G277200	SoyL06_13G286600	SoyL07_13G296500	SoyL08_13G297400	SoyL09_13G290100	SoyW01_13G297000	SoyW02_11G137300	Core Gene	27
GmTPS21	Glyma.13G321100.1	Glyma.13G321100.1	SoyZH13_13G294101	SoyC01_13G291900	SoyC02_13G295500	SoyC03_13G314100	SoyC04_13G309300	SoyC05_13G310700	SoyC06_13G291300	SoyC07_13G294800	SoyC08_13G292900	SoyC09_13G294000	SoyC10_13G291700	SoyC11_13G291900	SoyC12_13G294800	SoyC13_13G320800	SoyC14_13G292500	SoyL01_13G292700	SoyL02_13G293600	SoyL03_13G293400	SoyL04_13G316200	SoyL05_13G293300	SoyL06_13G301400	SoyL07_13G312500	SoyL08_13G313700	SoyL09_13G305700	SoyW01_13G313100	SoyW02_11G152600	Core Gene	27
GmTPS22	Glyma.19G157000.1	Glyma.19G157000.1	SoyZH13_19G141800	SoyC01_19G162600	SoyC02_19G159100	SoyC03_19G167600	SoyC04_19G162700	SoyC05_19G168100	SoyC06_19G162700	SoyC07_19G161700	SoyC08_19G170500	SoyC09_19G160300	SoyC10_19G158400	SoyC11_19G160800	SoyC12_19G161900	SoyC13_19G165700	SoyC14_19G161900	SoyL01_19G157600	SoyL02_19G159100	SoyL03_19G161400	SoyL04_19G169600	SoyL05_19G161500	SoyL06_19G168600	SoyL07_19G168400	SoyL08_19G168200	SoyL09_19G164700	SoyW01_19G164900	SoyW02_19G160800	Core Gene	27
GmTPS23	Glyma.20G074400.1	Glyma.20G074400.1	SoyZH13_20G066200	SoyC01_20G076200	SoyC02_20G076700	SoyC03_20G078900	SoyC04_20G077900	SoyC05_20G079200	SoyC06_20G077900	SoyC07_20G077400	SoyC08_20G076400	SoyC09_20G076800	SoyC10_20G077100	SoyC11_20G077900	SoyC12_20G077800	SoyC13_20G080300	SoyC14_20G078100	SoyL01_20G077000	SoyL02_20G077700	SoyL03_20G077400	SoyL04_20G079900	SoyL05_20G078200	SoyL06_20G078700	SoyL07_20G079400	SoyL08_20G079600	SoyL09_20G077800	SoyW01_20G078600	SoyW02_20G074600	Core Gene	27
GmTPS24	SoyC03_12G132400	NA	NA	NA	NA	SoyC03_12G132400	NA	NA	NA	NA	NA	NA	NA	NA	NA	SoyC13_12G132300	NA	NA	NA	NA	NA	NA	NA	NA	SoyL08_12G132100	SoyL09_12G130500	NA	NA	Dispensable Gene	4
GmTPS25	SoyL07_12G097100	NA	NA	NA	NA	NA	NA	NA	NA	NA	NA	NA	NA	NA	NA	NA	NA	NA	NA	NA	NA	NA	NA	SoyL07_12G097100	NA	NA	NA	NA	Private Gene	1
GmTPS26	SoyL05_UG145700	NA	NA	NA	NA	NA	NA	NA	NA	NA	NA	NA	NA	NA	NA	NA	NA	NA	NA	NA	NA	SoyL05_UG145700	NA	NA	NA	NA	NA	NA	Private Gene	1
