# Supplementary material for: Pan-genome analysis of soybean terpene synthase identifies GmTPS20 as a defense-related linalool synthase
Source: Front Plant Sci. 2026 May 15;17:1845603. doi: 10.3389/fpls.2026.1845603 (PMC13220700; doi:10.3389/fpls.2026.1845603)
Supplement: Supplementary file 9 [file Table2.xlsx]

## Sheet: Sheet1
		Primers used in the study
				Forward (5'-3')		Reverse (5'-3')
	Full-length	GmTPS15	ATGTCTTCAAATGTAATGGC		TCAAATAACATGATTGATATCAC
	Cd cDNA sequence cloning
		GmTPS20	ATGTCTTTAAATGCAATGGC		TCAAATAACATGATTGATATC
	Generation of constructs		TGGCTGATATCGGATCCATGTCTTCAAATGTAATGGC		CGACGGAGCTCGAATTCTCAAATAACATGATTGATATCAC
	used in Heterologous	GmTPS15
	expression in
	Escherichia coli	GmTPS20	TTTCAGAATTCGGATCCATGTCTTTAAATGCAATG		TGCAGGTCGACAAGCTTTCAAATAACATGATTGAT
	Generation of constructs	GmTPS15	CTGATTACGCTCATATGATGTCTTCAAATGTAATGGC		TTGCTCACCATATCGATAATAACATGATTGATATCAC
	used in subcellular
	localization	GmTPS20	CTGATTACGCTCATATGATGTCTTTAAATGCAATGGC		TTGCTCACCATATCGATAATAACATGATTGAT
	Generation of constructs	GmTPS15	GTATATTCTGCCCAAATTCGCGAATGACCCTTGTCAATTCCAC		ATGAAACCAGAGTTAAAGGCCTCGAGTTACTAGATGGCAATGGGTTCA
	used in Heterologous
	expression in tobacco	GmTPS20	GTATATTCTGCCCAAATTCGCGAATGTCTTTAAATGCAATGGC		ATGAAACCAGAGTTAAAGGCCTCGAGTCAAATAACATGATTGAT
