# Supplementary material for: Pan-genome analysis of soybean terpene synthase identifies GmTPS20 as a defense-related linalool synthase
Source: Front Plant Sci. 2026 May 15;17:1845603. doi: 10.3389/fpls.2026.1845603 (PMC13220700; doi:10.3389/fpls.2026.1845603)
Supplement: Supplementary file 10 [file Table3.xlsx]

## Sheet: pLDDT values
GmTPS15 Residue	Residue Position	pLDDT		GmTPS20 Residue	Residue Position	pLDDT		GmTPS3 Residue	Residue Position	pLDDT		GmTPS5 Residue	Residue Position	pLDDT		GmTPS18 Residue	Residue Position	pLDDT		GmTPS21 Residue	Residue Position	pLDDT
ASP	71	71.6		ASP	70	72.8		ASN	64	70.93		ASP	62	80.54		MET	1	79.78		ASN	29	72.25
PHE	72	87.08		LEU	71	87.1		LEU	65	73.21		ALA	63	87.14		ASP	2	86.29		ILE	30	72.81
ASP	73	85.84		ASP	72	88.41		TRP	66	82.97		LEU	64	86.36		ASN	3	88.64		TRP	31	81.95
GLN	74	81.55		GLN	73	83.26		ASN	67	77.28		GLN	65	82.88		ILE	4	90.21		LYS	32	76.01
VAL	75	90.25		VAL	74	92.64		TYR	68	82.21		ILE	66	86.53		TYR	5	93.02		TYR	33	85.86
LYS	76	88.44		ILE	75	93.41		ASP	69	80.83		ARG	67	78.38		ILE	6	93.98		ASP	34	85.05
ARG	77	78.89		ARG	76	80.12		PHE	70	85.61		HIS	68	90.5		LYS	7	89.68		PHE	35	82.52
LYS	78	85.81		LYS	77	88.97		LEU	71	89.2		ALA	69	93.28		GLN	8	93.97		LEU	36	88.18
SER	79	92.97		GLY	78	95.52		GLN	72	88.85		LYS	70	82.24		ALA	9	96.82		GLN	37	89.76
GLN	80	91.68		GLN	79	93.22		SER	73	87.51		ALA	71	93.88		LEU	10	91.81		SER	38	87.56
GLU	81	88.42		GLU	80	90.15		LEU	74	87.06		LEU	72	93.44		VAL	11	94.54		LEU	39	86.33
ALA	82	93.13		ALA	81	94.94		LYS	75	72.48		GLU	73	84.52		LEU	12	94.65		ASP	40	80.5
LEU	83	92.92		LEU	82	94.64		CYS	76	75.46		GLU	74	83.72		LYS	13	88.42		SER	41	85.61
LEU	84	91.07		LEU	83	93.22		ASP	77	72.81		VAL	75	93.84		GLU	14	83.36		LYS	42	82.9
ASN	85	89.56		ASN	84	90.63		HIS	78	71.23		LYS	76	92.19		VAL	15	93.16		TYR	43	91.88
SER	86	88.73		SER	85	90.49		ALA	79	73.63		ARG	77	79.74		LYS	16	94.41		ASP	44	83.26
SER	87	88.76		SER	86	90.74		ASP	80	74.59		GLU	78	84.21		HIS	17	86.34		GLU	45	82.6
ASP	88	91.91		ASP	87	94.41		ILE	81	78.82		LEU	79	92.3		VAL	18	90.78		GLU	46	82.94
SER	89	95.09		PRO	88	96.6		ARG	82	71.83		VAL	80	91.18		PHE	19	94.1		GLU	47	84.61
LEU	90	95.33		LEU	89	96.71		TYR	83	83.94		SER	81	89.13		GLN	20	89.16		PHE	48	94.28
ARG	91	81.38		ARG	90	85.05		GLU	84	82.48		LYS	82	85.46		LYS	21	84.86		VAL	49	95.1
THR	92	95.71		THR	91	96.9		ASP	85	89.37		THR	83	87.28		LEU	22	88.92		MET	50	88.6
LEU	93	96.63		LEU	92	97.63		LYS	86	90.49		ARG	84	78.44		ILE	23	93.15		GLN	51	89.77
GLU	94	94.47		LYS	93	94.97		ALA	87	94.3		GLN	85	80.93		GLY	24	92.73		LEU	52	96.24
ILE	95	96.6		ILE	94	97.43		LYS	88	86.31		ASN	86	82.11		GLU	25	87.24		ASN	53	94.7
ILE	96	97.06		ILE	95	97.75		LYS	89	88.79		ALA	87	83.1		ASP	26	87.77		LYS	54	90.93
ASP	97	96.59		ASP	96	97.51		LEU	90	96.19		ASP	88	80.75		PRO	27	90.74		ARG	55	90.6
THR	98	96.71		THR	97	97.49		LEU	91	95.28		HIS	89	76.88		MET	28	86.85		VAL	56	96.72
ILE	99	96.98		ILE	98	97.76		GLU	92	91.65		GLY	90	91.41		GLU	29	82.81		THR	57	94.7
GLN	100	91.83		GLN	99	95.95		GLU	93	89.77		LEU	91	92.23		SER	30	92.47		GLU	58	93.63
ARG	101	92.47		LYS	100	93.99		VAL	94	97.53		SER	92	89.3		MET	31	93.08		VAL	59	94.76
LEU	102	95.88		LEU	101	96.91		ARG	95	93.94		MET	93	89.44		TYR	32	87.53		LYS	60	90.67
GLY	103	95.47		GLY	102	96.5		ARG	96	85.92		VAL	94	94.67		MET	33	88.5		GLY	61	90.09
ILE	104	95.68		ILE	103	96.59		MET	97	95.63		ASP	95	93.45		VAL	34	94.66		LEU	62	82.5
GLU	105	89.98		GLU	104	91.52		ILE	98	96.61		SER	96	92.79		ASP	35	91.54		PHE	63	81.7
HIS	106	92.2		HIS	105	93.79		LYS	99	91.95		ILE	97	94.76		THR	36	89.77		VAL	64	83.82
HIS	107	92.25		HIS	106	94.01		ASP	100	93.58		GLN	98	93.83		ILE	37	93.48		GLN	65	74.71
PHE	108	95.27		PHE	107	96.53		GLU	101	84.81		ARG	99	88.28		GLN	38	92.27		GLU	66	70.61
GLU	109	87.73		GLU	108	89.27		ASN	102	89.74		LEU	100	91.57		ARG	39	86.21		ALA	67	71.02
LYS	110	85.47		LYS	109	86.97		THR	103	90.4		GLY	101	93.05		LEU	40	89.21		SER	68	82.53
GLU	111	92.49		GLU	110	94.26		ASP	104	89.49		ILE	102	94.07		GLY	41	91.42		VAL	69	85.74
ILE	112	94.51		ILE	111	96.34		ILE	105	84.19		GLU	103	92.4		ILE	42	93.58		LEU	70	85.27
ASN	113	87.78		ASN	112	89.66		TRP	106	79.48		TYR	104	94.15		GLU	43	90.07		GLN	71	84.66
LEU	114	89.71		LEU	113	92.26		ILE	107	92.68		HIS	105	93.43		HIS	44	93.48		LYS	72	88.57
GLN	115	92.25		GLN	114	94.17		LYS	108	90.34		PHE	106	96.14		HIS	45	94.77		LEU	73	92.7
LEU	116	93.73		LEU	115	95.87		LEU	109	94.41		GLU	107	89.85		PHE	46	96.97		GLU	74	90.61
GLY	117	94.33		GLY	116	96.12		GLU	110	91.27		GLU	108	86.39		GLU	47	89.35		LEU	75	94.82
ARG	118	78.5		ARG	117	79.83		LEU	111	97.68		GLU	109	93.5		GLU	48	91.48		ALA	76	96.69
ILE	119	88.2		VAL	118	92.34		ILE	112	97.54		ILE	110	95.22		GLU	49	96.14		ASP	77	96.84
GLY	120	90.61		GLY	119	91.7		ASP	113	97.34		GLU	111	89.08		ILE	50	97.08		TRP	78	96.23
ASP	121	88.19		ASP	120	88.14		ASP	114	97.77		THR	112	92.96		GLU	51	89.34		ILE	79	97.15
TRP	122	90.36		TRP	121	91.12		VAL	115	98.24		ILE	113	94.42		ALA	52	97.47		GLN	80	92.41
ASN	123	88.27		ASP	122	91.53		LYS	116	89.03		LEU	114	94.69		ALA	53	97.55		LYS	81	95.96
ALA	124	88.51		THR	123	92.52		ARG	117	95.09		LYS	115	89.31		LEU	54	96.53		LEU	82	97.87
ALA	125	86.83		ALA	124	89.37		LEU	118	98.16		LYS	116	85.16		GLN	55	88.3		GLY	83	97.49
GLU	126	82.47		GLU	125	85.18		GLY	119	97.55		LYS	117	87.75		LYS	56	89.4		LEU	84	97.42
ASP	127	94.9		ASP	126	95.85		ILE	120	97.38		LEU	118	89.64		GLN	57	90.7		ALA	85	96.16
LEU	128	96.37		LEU	127	97.08		GLY	121	97.34		LEU	119	86.4		HIS	58	89.09		ASN	86	87.41
PHE	129	96.68		PHE	128	97.48		TYR	122	96.58		MET	120	82		LEU	59	89.96		TYR	87	96.32
ALA	130	97.3		ALA	129	98		SER	123	96.14		LEU	121	86.8		ILE	60	89.06		PHE	88	96.59
THR	131	96.59		THR	130	97.58		PHE	124	97.47		ARG	122	79.18		PHE	61	82.04		GLN	89	83.94
SER	132	97.26		ALA	131	98.41		ASP	125	91.32		VAL	123	81.68		SER	62	83.05		LYS	90	87.34
LEU	133	97.18		LEU	132	98.06		MET	126	88.2		HIS	124	68.86		SER	63	81.6		ASP	91	93.36
GLN	134	94.86		GLN	133	96.23		GLU	127	94.75		ASN	125	55.24		HIS	64	70.17		ILE	92	95.16
PHE	135	96.92		PHE	134	98.02		ILE	128	96.75		HIS	126	49.11		LEU	65	75.24		ASN	93	90.65
ARG	136	91.69		ARG	135	93.32		GLY	129	96.1		GLN	127	51.99		SER	66	76.29		GLU	94	89.81
LEU	137	96.35		LEU	136	97.58		GLU	130	91.29		GLY	128	56.17		ASP	67	76.47		PHE	95	92.53
LEU	138	94.72		LEU	137	96.66		ALA	131	95.27		ARG	129	49.83		PHE	68	80.86		LEU	96	93.99
ARG	139	92.21		ARG	138	94.74		LEU	132	94.9		ALA	130	53.08		ALA	69	82.27		GLU	97	86.39
HIS	140	89.53		HIS	139	89.02		HIS	133	87.03		TYR	131	45.79		ASN	70	78.51		SER	98	88.32
TYR	141	92.78		ASN	140	92.9		ARG	134	78.95		GLN	132	67.17		ASN	71	79.89		ILE	99	85.11
GLY	142	89.08		GLY	141	92.1		CYS	135	88.55		GLU	133	75.5		HIS	72	80.94		LEU	100	84.01
TRP	143	88.7		TRP	142	92.26		LEU	136	90.03		LEU	134	90.12		LYS	73	83.28		VAL	101	81.24
PRO	144	87.8		PRO	143	90.99		SER	137	88.58		SER	135	90.63		LEU	74	90.12		TYR	102	62.53
THR	145	89.65		THR	144	92.33		SER	138	86.92		GLU	136	84.87		CYS	75	88.35		VAL	103	75.34
CYS	146	92.13		CYS	145	94.06		GLU	139	79.75		VAL	137	92.29		GLU	76	87.92		LYS	104	69.94
SER	147	94.94		SER	146	96.45		THR	140	83.27		ALA	138	95.08		VAL	77	92.79		ASN	105	66.68
ASP	148	93.58		ASP	147	94.69		PHE	141	87.75		LEU	139	94.52		ALA	78	95.3		SER	106	54.12
VAL	149	95.4		VAL	148	96.64		ILE	142	83.17		GLN	140	86.25		LEU	79	94.11		ASN	107	50.78
PHE	150	96.85		PHE	149	97.66		ASP	143	81.94		PHE	141	95.69		PRO	80	95.16		ILE	108	49.82
ASN	151	94.19		ASN	150	95.43		THR	144	80.03		ARG	142	93.07		PHE	81	95.5		ASN	109	45.79
LYS	152	93.15		LYS	151	94.57		ILE	145	78.89		LEU	143	96.09		ARG	82	93.28		PRO	110	41.54
PHE	153	95.85		PHE	152	96.91		THR	146	80.94		LEU	144	94.76		LEU	83	96.53		SER	111	47.29
LEU	154	94.36		LEU	153	96.09		HIS	147	73.56		ARG	145	91.58		LEU	84	95.76		ILE	112	51.89
ASP	155	91.21		ASP	154	93.7		ASN	148	64.11		GLN	146	90.04		ARG	85	92.93		GLU	113	44.89
GLN	156	85.39		LYS	155	88.56		HIS	149	68.84		GLU	147	88.88		GLN	86	90.79		HIS	114	50.92
SER	157	90.92		SER	156	93.63		ARG	150	79.94		GLY	148	93.42		ARG	87	85.89		SER	115	79.1
GLY	158	91.41		GLY	157	94.35		SER	151	94.05		TYR	149	92.86		GLY	88	92.52		LEU	116	88.18
ASN	159	88.46		ASN	158	91.48		LEU	152	96.83		TYR	150	90.05		HIS	89	90.14		HIS	117	87.27
PHE	160	92.46		PHE	159	94.75		HIS	153	95.3		ILE	151	86.46		TYR	90	82.97		VAL	118	89.08
LYS	161	89.73		LYS	160	92.14		GLU	154	92.16		HIS	152	84.22		VAL	91	90.41		SER	119	89.61
GLU	162	80.07		GLU	161	81.52		THR	155	95.51		ALA	153	89.53		LEU	92	88.39		ALA	120	93.84
SER	163	89.7		SER	162	91.15		ALA	156	97.59		ASP	154	84.94		ALA	93	90.73		LEU	121	94.85
VAL	164	88.89		VAL	163	89.95		LEU	157	96.79		ILE	155	86.15		ASP	94	83.37		CYS	122	92.87
THR	165	86.98		THR	164	88.24		SER	158	92.82		PHE	156	91.31		VAL	95	83.75		PHE	123	94.22
ARG	166	77.28		ARG	165	79.63		PHE	159	96.87		ASP	157	85.2		PHE	96	87.76		ARG	124	94.79
ASP	167	92.03		ASP	166	92.7		ARG	160	94.89		LYS	158	79.6		ASP	97	79.71		LEU	125	96.17
ILE	168	92.84		ILE	167	94.18		VAL	161	96.86		PHE	159	86.43		ASN	98	64.78		LEU	126	93.9
TRP	169	93.4		TRP	168	94.77		LEU	162	94.46		TRP	160	73.07		LEU	99	63.49		ARG	127	92.41
GLY	170	97.33		GLY	169	97.8		ARG	163	93.6		GLY	161	79.72		LYS	100	55.86		GLN	128	93.93
MET	171	93.49		MET	170	94.13		GLU	164	92.54		ASN	162	70.21		SER	101	64.94		HIS	129	92.04
LEU	172	96.38		LEU	171	97.45		TYR	165	90.4		GLU	163	67.43		ASN	102	74.3		GLY	130	92.9
SER	173	97.1		SER	172	97.71		GLY	166	91.58		GLY	164	72.19		LYS	103	81.05		TYR	131	91.22
LEU	174	97.24		LEU	173	97.9		TYR	167	90.89		LYS	165	71.26		LYS	104	81.29		PRO	132	88.43
TYR	175	96.86		TYR	174	97.7		ASP	168	88.17		LEU	166	77.6		GLU	105	79.79		VAL	133	89.07
GLU	176	95.41		GLU	175	95.86		VAL	169	91.21		LYS	167	76.06		PHE	106	89.65		LEU	134	86.42
ALA	177	97.84		ALA	176	98.35		THR	170	92.13		LEU	168	68.73		ARG	107	77.64		PRO	135	88.14
SER	178	97.24		SER	177	97.94		THR	171	95.59		THR	169	74.21		GLU	108	84.79		ASP	136	77.73
TYR	179	95.72		TYR	178	96.49		ASP	172	91.66		PHE	170	73.82		LYS	109	82.33		THR	137	78.5
LEU	180	95.03		LEU	179	96.05		ILE	173	93.46		CYS	171	76.66		HIS	110	87.94		LEU	138	83.6
GLY	181	96.72		GLY	180	97.61		PHE	174	96.74		ASP	172	77.06		GLY	111	90.99		SER	139	78
ALA	182	95.24		ALA	181	96.8		GLU	175	91.57		ASP	173	87.2		GLU	112	88.14		ASN	140	73.97
LYS	183	85.55		LYS	182	86.82		ARG	176	87.82		ILE	174	89.54		ASP	113	91.48		PHE	141	80.4
GLY	184	93.73		GLY	183	95.1		PHE	177	96.24		ASN	175	90.43		VAL	114	90.32		LEU	142	80.75
GLU	185	94.47		GLU	184	96.08		LYS	178	94.67		GLY	176	93.5		LYS	115	80.53		ASP	143	76.21
GLU	186	84.8		GLU	185	86.51		ASP	179	95.68		LEU	177	92.81		GLY	116	93.36		GLU	144	68.5
VAL	187	94.56		VAL	186	95.84		TYR	180	85.06		ILE	178	93.62		LEU	117	94.66		LYS	145	73.56
LEU	188	96.08		LEU	187	97.16		ASN	181	93.93		GLY	179	95.14		ILE	118	92.2		GLY	146	79.11
GLN	189	84.88		GLN	188	86.03		GLY	182	96.36		LEU	180	93.88		SER	119	92.68		LYS	147	72.04
GLN	190	88.87		GLN	189	90.12		ASN	183	94.59		PHE	181	95.29		LEU	120	95.3		VAL	148	77.56
ALA	191	96.56		ALA	190	97.66		PHE	184	97.38		GLU	182	93.58		TYR	121	96.27		ILE	149	70
MET	192	91.55		MET	191	93.1		LYS	185	94.99		ALA	183	96.72		GLU	122	92.5		ARG	150	49.33
ASP	193	93.08		ASP	192	94.42		ALA	186	96.02		SER	184	95.44		ALA	123	97.22		LYS	151	48.97
TYR	194	92.28		TYR	193	94.08		ILE	187	91.76		GLN	185	94.18		THR	124	96.6		SER	152	57.4
SER	195	95.72		SER	194	96.95		LEU	188	96.33		LEU	186	96.25		GLN	125	95.3		SER	153	55.94
ARG	196	86.09		ARG	195	87.89		SER	189	94.2		SER	187	96.18		LEU	126	95.73		TYR	154	49.56
ALA	197	95.38		ALA	196	96.4		ARG	190	85.71		ILE	188	95.23		GLY	127	97.42		VAL	155	60.14
HIS	198	83.1		HIS	197	83.75		ASP	191	95.6		GLU	189	86.26		ILE	128	96.02		CYS	156	66.66
LEU	199	95.33		LEU	198	96.8		VAL	192	96.12		GLY	190	93.71		GLU	129	89.14		TYR	157	70.93
CYS	200	94.6		CYS	199	96.22		LYS	193	93.62		GLU	191	92.98		GLY	130	94.84		GLY	158	84.42
GLN	201	87.96		GLN	200	88.5		GLY	194	97.86		ASP	192	86.57		GLU	131	94.56		LYS	159	80.38
SER	202	92.72		SER	201	94.42		MET	195	93.39		TYR	193	74.53		ASP	132	89.68		ASP	160	88.64
LEU	203	93.24		LEU	202	94.18		LEU	196	97.71		LEU	194	91.42		SER	133	86.76		VAL	161	90.96
SER	204	93.63		PRO	203	96.45		SER	197	98.07		HIS	195	84.71		LEU	134	92.02		VAL	162	93.72
ASP	205	91.8		HIS	204	91.66		LEU	198	98.34		GLU	196	82.77		ASP	135	93.24		GLU	163	92.73
LEU	206	93.65		LEU	205	95.68		TYR	199	98.37		ALA	197	92.21		ASP	136	89.84		LEU	164	93.06
SER	207	94.27		SER	206	95.7		GLU	200	97.49		GLU	198	89.38		ALA	137	93.77		LEU	165	95.31
PRO	208	93.56		PRO	207	95.34		ALA	201	98.56		GLU	199	83.29		GLY	138	94.84		GLU	166	95.92
LYS	209	83.65		LYS	208	84.77		SER	202	98.23		CYS	200	89.21		TYR	139	88.68		ALA	167	96.78
VAL	210	92.96		VAL	209	94.89		PHE	203	97.95		CYS	201	92.4		LEU	140	91.94		SER	168	95.98
GLY	211	94.31		ARG	210	88.16		LEU	204	96.67		ARG	202	84.72		CYS	141	95.3		HIS	169	94.77
SER	212	90.3		SER	211	92.15		SER	205	97.45		GLN	203	83.46		HIS	142	92.83		LEU	170	96.61
ILE	213	92.53		ILE	212	93.91		TYR	206	96.27		TYR	204	85.02		GLN	143	89.91		SER	171	96.59
VAL	214	94.73		VAL	213	96.58		GLU	207	90.52		LEU	205	93.13		LEU	144	94.63		LEU	172	96
VAL	215	91.67		ALA	214	95.38		GLY	208	96.01		ASN	206	92.39		LEU	145	95.52		GLU	173	93.75
GLU	216	83.61		GLU	215	85.29		GLU	209	96.78		THR	207	91.21		HIS	146	88.11		GLY	174	94.69
ALA	217	93.44		ALA	216	95.87		GLN	210	86.1		TRP	208	92.63		ALA	147	95.59		GLU	175	94.14
LEU	218	92.34		LEU	217	94.99		ILE	211	96.17		LEU	209	91.44		TRP	148	93.34		LYS	176	81.96
LYS	219	80.92		LYS	218	83.13		LEU	212	97.78		SER	210	90.56		LEU	149	90.7		ILE	177	86.03
LEU	220	89.97		LEU	219	91.9		ASP	213	96.82		ARG	211	80.65		THR	150	92.42		LEU	178	93.42
PRO	221	93.08		PRO	220	95.23		GLU	214	95.41		PHE	212	88.46		ARG	151	86.23		ASP	179	93.44
ARG	222	82.84		ARG	221	79.69		ALA	215	98.37		HIS	213	83.47		HIS	152	87.64		GLU	180	84.21
HIS	223	93.81		HIS	222	94.77		LYS	216	93.27		GLU	214	82.9		GLU	153	80.32		ALA	181	91.01
LEU	224	93.58		GLN	223	94.44		ALA	217	97.86		HIS	215	87.46		GLU	154	83.36		LYS	182	90.05
ARG	225	89.32		ARG	224	91.18		PHE	218	97.61		PRO	216	88.16		HIS	155	80.47		ASN	183	88.14
MET	226	91.36		MET	225	93.12		THR	219	97.72		GLN	217	86.32		ASN	156	76.32		CYS	184	84.33
GLY	227	93.68		VAL	226	93.36		SER	220	95.86		VAL	218	90.63		GLU	157	80.67		ALA	185	90.29
ARG	228	84.23		GLY	227	94.46		PHE	221	96.19		LYS	219	80.13		ALA	158	88.45		ILE	186	90.14
LEU	229	90.16		LEU	228	93.64		HIS	222	94.12		VAL	220	90.85		MET	159	78.42		ASN	187	84.37
GLU	230	88.41		GLU	229	87.42		LEU	223	96.46		VAL	221	93.07		TYR	160	79.81		SER	188	83.55
ALA	231	94.47		ALA	230	95.61		LYS	224	92.38		ALA	222	91.35		VAL	161	90.73		LEU	189	86.57
LYS	232	88.14		LYS	231	87.98		GLY	225	95.88		ASP	223	88.69		ALA	162	89.19		LYS	190	83.23
ASN	233	88.9		ASN	232	90.36		ALA	226	95.03		SER	224	91.62		LYS	163	77.5		PHE	191	72.25
PHE	234	94.19		TYR	233	95.72		LEU	227	93.84		LEU	225	91.68		THR	164	89.43		GLY	192	66.66
MET	235	89.01		MET	234	91.38		LYS	228	85.81		ARG	226	76.08		LEU	165	91.84		PHE	193	60.56
VAL	236	90.66		VAL	235	92.47		GLU	229	89.05		TYR	227	84.38		GLN	166	78.21		SER	194	59.05
GLU	237	85.8		GLU	236	86.84		GLY	230	90.33		PRO	228	92.46		HIS	167	76.37		PRO	195	56.55
TYR	238	93.23		TYR	237	95.3		ARG	231	77.46		ILE	229	90.11		PRO	168	91.14		SER	196	57.13
SER	239	88.94		SER	238	91.43		SER	232	85.33		HIS	230	94.2		LEU	169	88.46		SER	197	56.35
GLN	240	84.75		GLN	239	86.49		ASN	233	85.57		ARG	231	86.56		HIS	170	93.2		ILE	198	52.96
ALA	241	90.14		ALA	240	91.52		THR	234	88.6		SER	232	90.85		TYR	171	91.18		ASN	199	52.72
SER	242	89.04		SER	241	89.27		MET	235	85.16		LEU	233	90.51		ASP	172	83.02		ILE	200	52.85
ASN	243	87.63		ASN	242	86.61		ILE	236	92.08		SER	234	86.92		LEU	173	86.31		ASN	201	60.14
GLN	244	85.96		GLN	243	86.43		LEU	237	93.6		ARG	235	77.84		SER	174	81.06		ARG	202	55.34
ILE	245	92.89		ILE	244	94.1		GLU	238	88.04		PHE	236	85.66		ARG	175	68.83		HIS	203	60.58
PRO	246	91.48		PRO	245	93.34		GLN	239	92.75		THR	237	79.96		PHE	176	76.32		SER	204	64.91
ALA	247	93.38		ALA	246	94.79		VAL	240	96.41		PRO	238	77.76		ARG	177	70.2		ASN	205	72.43
LEU	248	94.43		LEU	247	95.85		ASN	241	91.75		THR	239	71.75		ASP	178	59.37		LEU	206	79.22
LEU	249	91.39		LEU	248	93.61		HIS	242	94.75		ASN	240	67.91		ASP	179	60.27		VAL	207	82.69
GLU	250	84.08		GLU	249	87.82		ALA	243	97.09		SER	241	68.07		THR	180	58.2		VAL	208	84.78
LEU	251	92.99		LEU	250	94.77		MET	244	92.58		LEU	242	70.35		SER	181	54.3		GLU	209	83
ALA	252	94.09		ALA	251	95.52		GLU	245	87.31		GLN	243	57.96		ILE	182	51.36		LYS	210	84.55
ARG	253	76.17		ARG	252	80.01		LEU	246	94.78		ILE	244	56.84		LEU	183	49.76		MET	211	82.88
LEU	254	88.76		LEU	253	91.01		PRO	247	97.34		GLU	245	60.67		LEU	184	44.87		VAL	212	89.33
ASP	255	92.12		ASP	254	93.39		LEU	248	95.9		SER	246	65.44		ASN	185	48.57		HIS	213	91.25
TYR	256	90.65		TYR	255	92.26		HIS	249	95.95		THR	247	77.85		ASP	186	50.24		ALA	214	94.79
ASP	257	87.89		ASP	256	90.75		HIS	250	94.83		GLU	248	74.23		PHE	187	45.6		LEU	215	91.88
MET	258	84.32		MET	257	86.85		ARG	251	89.8		TRP	249	79.16		LYS	188	47		GLU	216	84.17
ILE	259	91.56		ILE	258	93.51		ILE	252	90.55		ILE	250	84.24		THR	189	55.99		LEU	217	94.4
GLN	260	90.46		GLN	259	92.22		GLN	253	85.84		ARG	251	74.69		LYS	190	56.44		PRO	218	96.77
SER	261	89.28		SER	260	92.43		ARG	254	88.81		SER	252	89.46		ARG	191	58.96		SER	219	94.95
MET	262	89.59		MET	261	93.22		LEU	255	93.8		LEU	253	90.38		GLU	192	67.48		HIS	220	95.56
HIS	263	90.61		HIS	262	93.93		GLU	256	94.82		GLN	254	87.45		TRP	193	64.99		TRP	221	96.84
GLN	264	90.12		GLN	263	93.41		ALA	257	97.77		GLU	255	83.94		GLU	194	76.85		ARG	222	93.08
LYS	265	85.99		LYS	264	90.31		ARG	258	90.65		LEU	256	93.75		CYS	195	85.77		VAL	223	95.1
GLU	266	91.82		GLU	265	95.8		TRP	259	96.15		SER	257	91.77		LEU	196	87.81		GLN	224	82.11
LEU	267	88.5		LEU	266	94.73		TYR	260	97.47		LYS	258	81.6		GLU	197	80.74		TRP	225	90.37
ALA	268	87.65		ALA	267	95.58		ILE	261	97.82		ILE	259	91.12		GLU	198	90.07		PHE	226	93
GLU	269	81.59		GLU	268	92.45		GLU	262	88.74		ASP	260	92.81		LEU	199	93.28		GLU	227	91.77
ILE	270	83.3		ILE	269	93.29		SER	263	96.06		THR	261	90.29		ALA	200	91.35		VAL	228	96.74
SER	271	79.27		SER	270	93.41		TYR	264	97.71		GLU	262	82.76		GLU	201	83.86		LYS	229	88.44
ARG	272	65.8		ARG	271	83.26		ALA	265	97.02		MET	263	87.39		ILE	202	93.61		TRP	230	93.8
LEU	273	67.38		TRP	272	95.89		LYS	266	92.81		VAL	264	92.37		ASN	203	92.04		HIS	231	94.7
GLU	274	60.52		TRP	273	93.13		ARG	267	92		SER	265	89.27		SER	204	87.22		VAL	232	96.66
LYS	275	62.11		LYS	274	82.93		LYS	268	87.34		SER	266	87.11		SER	205	88.9		GLU	233	90.2
VAL	276	61.53		ASP	275	92.34		ASP	269	93.23		LEU	267	90.91		ILE	206	93.28		GLN	234	88.22
TYR	277	51.16		LEU	276	90.1		ALA	270	96.52		HIS	268	91.03		VAL	207	92.14		TYR	235	96.08
VAL	278	51.72		GLY	277	90.96		ASN	271	96.48		LEU	269	85.8		ARG	208	75.21		LYS	236	91.97
SER	279	51.04		LEU	278	86.77		MET	272	93.97		LYS	270	83.17		PHE	209	85.42		GLN	237	85.76
SER	280	53.4		ILE	279	84.08		VAL	273	97.25		GLU	271	92.91		VAL	210	92.79		GLN	238	87.36
THR	281	51.34		GLU	280	79.96		LEU	274	94.38		MET	272	89.81		ASN	211	89.65		LYS	239	77.18
PHE	282	46.23		ARG	281	75.95		LEU	275	97.44		PHE	273	77.08		GLN	212	80.65		ASN	240	82.3
LYS	283	48.03		LEU	282	87.24		GLU	276	90.37		ALA	274	92.13		ASN	213	85.97		VAL	241	91.56
TYR	284	46.7		GLY	283	86.77		ALA	277	97.39		VAL	275	93.55		GLU	214	92.51		ASP	242	92.83
LEU	285	48.51		PHE	284	84.63		ALA	278	97.46		SER	276	89.08		ILE	215	83.06		PRO	243	95.79
LEU	286	47.38		GLY	285	81.81		LYS	279	95.08		LYS	277	87.31		THR	216	85.26		ILE	244	93.17
GLY	287	50.17		ARG	286	77.17		LEU	280	92.05		TRP	278	94.95		GLN	217	88.92		LEU	245	96.64
LEU	288	43.22		ASP	287	77.75		ASP	281	95.38		TRP	279	92.85		VAL	218	90.51		LEU	246	94.64
ILE	289	45.82		GLY	288	82.7		PHE	282	96.79		LYS	280	80.41		TYR	219	74.46		GLU	247	88.35
GLU	290	43.47		PRO	289	91.21		ASN	283	94.61		GLU	281	90.09		LYS	220	81.72		LEU	248	97.63
ARG	291	35.7		ARG	290	81.18		ILE	284	94.6		LEU	282	93.38		TRP	221	92.75		THR	249	97.15
LEU	292	38.09		GLU	291	85.98		VAL	285	96.24		GLY	283	91.13		TRP	222	83.5		LYS	250	90.71
GLY	293	42.91		CYS	292	95.2		GLN	286	94.19		LEU	284	87.49		LYS	223	77.35		LEU	251	95.11
PHE	294	38.2		PHE	293	95.48		SER	287	93.6		ALA	285	87.4		ASP	224	89.81		ASN	252	96.48
GLY	295	45.98		LEU	294	94.9		THR	288	95.08		LYS	286	79.3		LEU	225	87.02		PHE	253	95.61
ARG	296	50.98		TRP	295	92.63		LEU	289	96.16		ASP	287	82.35		GLY	226	87.16		ASN	254	94.34
ASP	297	53.65		ALA	296	97.04		GLN	290	94.33		LEU	288	82.3		LEU	227	83.06		MET	255	95.12
GLY	298	73.63		LEU	297	93.19		THR	291	94.63		LYS	289	74.44		ASN	228	75.07		ILE	256	95.73
PRO	299	77.25		GLY	298	96.86		ASP	292	96.34		LEU	290	72.97		ASN	229	80.98		GLN	257	89.54
ARG	300	74.68		ILE	299	96.29		LEU	293	95.42		ALA	291	82.6		GLU	230	76.55		ALA	258	94.75
GLU	301	80.07		PHE	300	94.24		GLN	294	93.49		ARG	292	80.18		VAL	231	79.48		LYS	259	90.22
CYS	302	87.14		PRO	301	95.17		GLU	295	91.94		ASP	293	86.39		LYS	232	75		LEU	260	94.8
PHE	303	88.87		GLU	302	88.22		MET	296	95.52		GLU	294	83.54		PHE	233	73.19		GLN	261	91.11
LEU	304	91.27		PRO	303	94.57		SER	297	93.62		PRO	295	91.38		ALA	234	78.34		ILE	262	93.32
TRP	305	88.52		ARG	304	86.38		ARG	298	90.09		ILE	296	88.32		ARG	235	70.2		GLU	263	95.3
VAL	306	93.41		HIS	305	92.54		TRP	299	95.95		LYS	297	81.74		TYR	236	63.36		VAL	264	91.91
LEU	307	91.01		SER	306	96.19		TRP	300	92.96		TRP	298	88.95		GLN	237	76.32		LYS	265	90.38
GLY	308	95.83		SER	307	94.22		LYS	301	89.39		TYR	299	93.94		PRO	238	83.77		ASP	266	94.39
ILE	309	95.13		CYS	308	96.4		GLY	302	94.56		MET	300	87.98		LEU	239	79.95		LEU	267	96.07
PHE	310	93.71		ARG	309	95.6		MET	303	89.31		TRP	301	75.05		LYS	240	79.48		SER	268	93.16
PRO	311	94.41		ILE	310	96.81		GLY	304	91.4		ALA	302	95.73		TRP	241	87.62		ARG	269	88.17
GLU	312	88.6		GLU	311	95.81		LEU	305	88.12		MET	303	91.66		TYR	242	91.03		TRP	270	95.76
PRO	313	93.13		LEU	312	97.06		ALA	306	85.32		ALA	304	94.52		MET	243	83.53		TRP	271	91.7
ARG	314	85.09		ALA	313	97.64		SER	307	85.02		CYS	305	94.11		TRP	244	91.23		GLU	272	87.1
TYR	315	93.48		LYS	314	95.57		LYS	308	82.56		LEU	306	95.54		PRO	245	95.9		ASN	273	90.81
SER	316	94.22		ALA	315	97.45		LEU	309	87.47		PRO	307	93.82		MET	246	89.41		LEU	274	89.82
ASN	317	86.84		ILE	316	96.39		SER	310	85.36		ASP	308	93.52		ALA	247	92.32		GLY	275	89.08
CYS	318	94.59		CYS	317	96.29		PHE	311	88		PRO	309	94.23		CYS	248	94.92		ILE	276	87.58
ARG	319	93.62		VAL	318	96.29		SER	312	86.83		ARG	310	88.51		PHE	249	95.64		LYS	277	79.81
ILE	320	91.75		LEU	319	93.92		ARG	313	82.64		PHE	311	94.12		THR	250	91.99		LYS	278	77.14
GLU	321	91.58		GLN	320	86.93		ASP	314	87.13		SER	312	95.36		ASP	251	93.46		GLU	279	80.16
LEU	322	93.11		VAL	321	93.75		ARG	315	84.33		GLU	313	92.39		PRO	252	94.73		LEU	280	86.66
ALA	323	91.51		ILE	322	93.16		LEU	316	93.27		GLU	314	93.48		ARG	253	86.82		SER	281	85.67
LYS	324	84.5		ASP	323	89.51		MET	317	91.62		ARG	315	95.14		PHE	254	93.37		PHE	282	88.14
ALA	325	91.37		ASP	324	90.37		GLU	318	89.79		ILE	316	95.94		SER	255	96.66		ALA	283	87.35
ILE	326	90.83		VAL	325	92.98		CYS	319	94.68		GLU	317	95.08		GLU	256	89.37		ARG	284	80.58
CYS	327	83.64		PHE	326	93.03		PHE	320	96.44		LEU	318	95.94		GLN	257	94.76		ASN	285	82.02
ILE	328	84.61		ASP	327	84.05		PHE	321	94.24		THR	319	96.32		ARG	258	95.94		ARG	286	81.62
LEU	329	89.53		THR	328	82.08		TRP	322	90.89		LYS	320	95.72		ILE	259	96.91		LEU	287	91.19
GLN	330	80.13		TYR	329	76.88		THR	323	94.83		PRO	321	97.08		GLU	260	94.6		VAL	288	91.34
VAL	331	81.73		GLY	330	91.86		VAL	324	97.44		LEU	322	91.42		LEU	261	97.91		GLU	289	89.67
LEU	332	88.91		THR	331	93.82		GLY	325	97.65		SER	323	92.7		THR	262	96.01		SER	290	94.46
ASP	333	85.03		LEU	332	93.11		MET	326	96.03		LEU	324	94.7		LYS	263	96.05		PHE	291	95.15
ASP	334	81.93		ASP	333	93.76		VAL	327	94.05		VAL	325	93.88		PRO	264	98.11		MET	292	89.81
MET	335	85.22		GLU	334	94.05		PHE	328	94.34		TYR	326	88.31		ILE	265	96.07		CYS	293	95.5
PHE	336	92.32		LEU	335	95.97		GLU	329	93.45		ILE	327	90.78		SER	266	93.43		ALA	294	97.05
ASP	337	83		VAL	336	96.72		PRO	330	94.97		ILE	328	92.98		LEU	267	95.48		ALA	295	96.62
THR	338	78.17		LEU	337	93.77		GLN	331	91.66		ASP	329	85.91		VAL	268	95.89		GLY	296	96.87
TYR	339	68.93		PHE	338	96.41		LEU	332	95.57		ASP	330	86.72		TYR	269	88.86		VAL	297	96.89
GLY	340	87.69		THR	339	96.92		SER	333	95.99		ILE	331	88.84		ILE	270	89.89		ALA	298	96.52
THR	341	91.33		LYS	340	91.06		ASP	334	95.1		PHE	332	90.07		ILE	271	95.44		PHE	299	93.97
LEU	342	93.02		ALA	341	96.81		LEU	335	96.08		ASP	333	79.27		ASP	272	88.58		GLU	300	92.18
ASP	343	93.51		ILE	342	95.21		ARG	336	95.36		PHE	334	70.9		ASP	273	88.1		PRO	301	95.48
GLU	344	90.92		LYS	343	92.49		LYS	337	96.01		CYS	335	72.4		ILE	274	93.02		LYS	302	93
LEU	345	94.93		ARG	344	82.4		GLY	338	98.42		GLY	336	79.19		PHE	275	95.07		TYR	303	95.28
ILE	346	95.78		TRP	345	92.92		LEU	339	97.82		ASN	337	84.86		ASP	276	85.15		LYS	304	92.57
LEU	347	91.06		ASP	346	86.5		THR	340	97.48		ILE	338	88.39		VAL	277	81.97		ALA	305	96.84
PHE	348	94.67		LEU	347	90.63		LYS	341	97.03		ASP	339	89.32		TYR	278	76.82		VAL	306	94.09
THR	349	96.75		ASP	348	89.43		VAL	342	98.12		GLU	340	87.49		GLY	279	91.79		ARG	307	95.26
LYS	350	89.81		ALA	349	90.17		ALA	343	97.36		LEU	341	92.29		THR	280	94.74		LYS	308	93.85
ALA	351	96.57		MET	350	86.7		SER	344	96.23		THR	342	93.36		LEU	281	94.56		TRP	309	96.14
ILE	352	94.84		GLU	351	83.54		LEU	345	96.94		LEU	343	90.29		ASP	282	94.04		LEU	310	96.97
LYS	353	92.72		GLN	352	83.77		ILE	346	96.97		PHE	344	94.17		GLN	283	94.88		THR	311	96.78
ARG	354	81.21		LEU	353	94.86		THR	347	94.17		THR	345	95.13		LEU	284	96.66		LYS	312	96.55
TRP	355	92.73		PRO	354	94.78		THR	348	94.57		GLU	346	87.91		THR	285	96.12		VAL	313	97.01
ASP	356	87.43		GLU	355	86.91		ILE	349	96.13		ALA	347	94.96		LEU	286	91.07		ILE	314	96.02
LEU	357	89.81		TYR	356	92.44		ASP	350	90.59		VAL	348	96.03		PHE	287	96.43		ILE	315	92.53
ASP	358	88.89		MET	357	93.77		ASP	351	91.49		LYS	349	88		THR	288	96.74		PHE	316	95.49
VAL	359	86.65		LYS	358	93.87		VAL	352	94.4		ARG	350	83.1		ASP	289	93.36		VAL	317	95.52
MET	360	84.02		ILE	359	87.32		TYR	353	95.47		TRP	351	95.88		ALA	290	95.85		LEU	318	92.7
GLU	361	81.9		CYS	360	94.71		ASP	354	86.85		ASP	352	88.42		ILE	291	93.22		ILE	319	93.95
GLN	362	84.97		TYR	361	95.36		VAL	355	84.66		MET	353	83.12		LYS	292	92.39		ILE	320	93.53
LEU	363	91.68		MET	362	90.15		TYR	356	87.33		ALA	354	88.53		ARG	293	83.83		ASP	321	88.68
PRO	364	88.83		ALA	363	95.94		GLY	357	92.42		ALA	355	83.38		TRP	294	92.26		ASP	322	89.95
GLU	365	76.48		LEU	364	94.38		THR	358	94.46		THR	356	79.25		GLU	295	81.29		VAL	323	92.65
TYR	366	82.69		TYR	365	95.66		LEU	359	92.43		GLU	357	75.97		LEU	296	84.93		TYR	324	93.05
MET	367	86.65		ASN	366	94.63		ASP	360	93		GLN	358	74.81		ALA	297	83.04		ASP	325	85.51
LYS	368	84.62		THR	367	96.55		GLU	361	94.6		LEU	359	85.36		SER	298	81.38		ILE	326	81.34
ILE	369	77.24		THR	368	96.96		LEU	362	96.39		PRO	360	85.36		THR	299	87.16		HIS	327	84.25
CYS	370	84.48		HIS	369	92.68		GLU	363	94		ASP	361	79.2		GLU	300	80.95		ALA	328	89.47
TYR	371	90.82		GLU	370	90.31		LEU	364	95.55		TYR	362	78.56		GLN	301	82.27		SER	329	90.31
MET	372	80.88		ILE	371	96.92		PHE	365	97.47		MET	363	88.5		LEU	302	91.46		PHE	330	89.47
ALA	373	84.87		ALA	372	97.04		THR	366	97.5		LYS	364	86.96		PRO	303	91.97		GLU	331	81.89
LEU	374	88.11		TYR	373	94.18		ALA	367	97.7		GLY	365	92.56		ASP	304	90.84		GLU	332	89.11
TYR	375	91.87		LYS	374	89.67		ALA	368	97.3		CYS	366	93.88		PHE	305	89.43		LEU	333	90.7
ASN	376	85.46		ILE	375	94.33		VAL	369	97.41		PHE	367	94.47		MET	306	93.4		LYS	334	85.89
THR	377	87.88		GLN	376	88.13		GLU	370	92.35		LYS	368	89.79		LYS	307	92.04		PRO	335	90.73
THR	378	94.19		LYS	377	88.26		SER	371	96.29		ALA	369	96.37		MET	308	86.61		PHE	336	89.13
HIS	379	90.63		ASP	378	90.7		TRP	372	97.26		LEU	370	96.32		CYS	309	94.3		THR	337	90.22
GLU	380	83.67		HIS	379	87.99		ASP	373	94.31		TYR	371	96.11		LEU	310	93.96		LEU	338	86.11
ILE	381	94.24		SER	380	89.23		VAL	374	93.74		ASP	372	95.93		ARG	311	79.53		ALA	339	88.9
ALA	382	96.06		LEU	381	88.52		LYS	375	88.8		ILE	373	96.92		VAL	312	95.53		PHE	340	87.07
TYR	383	92.69		THR	382	90.28		ALA	376	93.62		THR	374	97.33		LEU	313	95.46		GLU	341	82.13
LYS	384	86.77		VAL	383	93.43		VAL	377	91.13		ASN	375	95.19		TYR	314	82.81		ARG	342	72.19
ILE	385	93.48		VAL	384	92.71		GLN	378	86.85		GLU	376	88.96		GLU	315	91.3		TRP	343	84.76
GLN	386	87.41		ALA	385	94.25		VAL	379	92.85		PHE	377	96		ILE	316	95.64		ASP	344	77.53
LYS	387	86.03		CYS	386	93.29		LEU	380	95.07		ALA	378	96.83		THR	317	97.77		ASP	345	78.2
ASP	388	87.48		LEU	387	95.52		PRO	381	94.91		PHE	379	93.88		ASN	318	94.58		LYS	346	71.97
HIS	389	86.18		LYS	388	87.82		ASP	382	89.49		LYS	380	91.42		ASP	319	93.68		GLU	347	68.65
GLY	390	90.03		ILE	389	91.52		TYR	383	92.39		ILE	381	95.11		PHE	320	97.78		LEU	348	79.95
GLN	391	85.37		THR	390	95.05		MET	384	94.32		GLN	382	92.04		ALA	321	97.86		GLU	349	75.51
THR	392	90.24		TRP	391	96.58		LYS	385	94.8		ILE	383	92.59		GLU	322	89.97		GLU	350	77.79
VAL	393	94.41		ILE	392	95.75		ILE	386	90.46		LYS	384	88.69		LYS	323	90.78		LEU	351	88.63
VAL	394	93.59		ASP	393	95.53		CYS	387	94.01		HIS	385	91.54		ILE	324	96.41		PRO	352	91.09
ALA	395	96.48		LEU	394	96.25		PHE	388	97.24		GLY	386	93.22		TYR	325	94.94		GLN	353	86.31
CYS	396	95.61		ILE	395	94.73		LEU	389	96.65		TRP	387	79.13		LYS	326	92.55		TYR	354	90.68
LEU	397	96.63		GLU	396	93.37		ALA	390	97.31		ASN	388	94.25		LYS	327	89.47		MET	355	91.37
LYS	398	88.46		ALA	397	96.68		LEU	391	97.63		PRO	389	96.25		HIS	328	90.66		LYS	356	88.79
ARG	399	89.76		TYR	398	95.88		TYR	392	97.57		ILE	390	96.27		GLY	329	94.44		ILE	357	91.31
THR	400	96.44		LEU	399	96.28		ASN	393	96		SER	391	94.21		PHE	330	93.14		CYS	358	92.71
TRP	401	96.45		LYS	400	93.16		THR	394	97.76		THR	392	96.11		ASN	331	95.44		VAL	359	92.92
ILE	402	97.1		GLU	401	92.88		VAL	395	98.25		LEU	393	97.22		PRO	332	96.96		HIS	360	83.83
ASP	403	96.95		ALA	402	94.21		ASN	396	96.29		ILE	394	97.12		ILE	333	96.46		ALA	361	94.87
LEU	404	96.71		ASN	403	92.28		GLU	397	91.59		LYS	395	92.13		GLU	334	93		LEU	362	93.33
ILE	405	95.55		TRP	404	94.46		PHE	398	97.55		SER	396	96.63		THR	335	96.55		LYS	363	89.39
GLU	406	94.56		PHE	405	87.28		ALA	399	97.52		TRP	397	97.48		LEU	336	97.62		ASP	364	93.13
ALA	407	97.51		ASN	406	86.86		TYR	400	96.08		VAL	398	97.26		LYS	337	91.26		VAL	365	95.55
TYR	408	95.54		ASN	407	90.76		ASP	401	94.93		ARG	399	89.33		ARG	338	89.37		THR	366	95.79
LEU	409	96.63		LYS	408	85.45		ALA	402	95.29		LEU	400	95.56		SER	339	97		ASN	367	92.64
LYS	410	93.4		HIS	409	89.6		LEU	403	94.67		LEU	401	94.77		TRP	340	98.17		GLU	368	93.13
GLU	411	93.39		VAL	410	92.21		LYS	404	91.26		ASN	402	95.52		VAL	341	97.81		ILE	369	96.42
ALA	412	94.74		PRO	411	94.68		GLU	405	88.55		ALA	403	95.18		ARG	342	87.66		ALA	370	95.33
LYS	413	93.45		THR	412	94.15		GLN	406	86.77		PHE	404	93.26		LEU	343	97.81		TYR	371	92.14
TRP	414	95.01		PHE	413	94.32		GLY	407	92.24		LEU	405	93.16		LEU	344	95.5		GLU	372	93.78
PHE	415	87.06		GLN	414	91.06		GLN	408	87.32		GLU	406	90.39		ASN	345	96.85		ILE	373	93.22
ASN	416	86.55		GLN	415	92.79		ASN	409	95.08		GLU	407	89.5		ALA	346	97.86		GLY	374	91.07
ASN	417	90.71		TYR	416	94.27		ILE	410	96.13		ALA	408	90.11		PHE	347	96.56		GLY	375	90.4
LYS	418	84.89		LEU	417	94.23		LEU	411	97.57		LYS	409	89.52		LEU	348	96.8		GLU	376	80.82
TYR	419	91.69		ASP	418	95.1		PRO	412	97.26		TRP	410	91.65		GLU	349	93.29		ASN	377	84.49
VAL	420	91.51		ASN	419	95.83		TYR	413	96.26		PHE	411	74.75		GLU	350	94.26		ASN	378	85.19
PRO	421	94.44		GLY	420	96		LEU	414	97.55		ALA	412	85.41		ALA	351	95.56		PHE	379	86.25
THR	422	94.07		VAL	421	95.87		THR	415	97.2		SER	413	86.21		HIS	352	90.54		HIS	380	82.72
PHE	423	94.13		ILE	422	95.97		LYS	416	91.86		GLY	414	85.27		TRP	353	95.21		SER	381	88.64
GLN	424	92.69		SER	423	95.99		ALA	417	97.87		LEU	415	80.68		LEU	354	87.71		VAL	382	91.62
GLN	425	92.01		SER	424	95.15		TRP	418	98.31		VAL	416	88.01		ASN	355	88.75		LEU	383	92.78
TYR	426	94.06		GLY	425	96.77		SER	419	96.66		PRO	417	93.27		SER	356	91.63		PRO	384	92.88
LEU	427	94.9		SER	426	95.15		ASN	420	95.6		LYS	418	88.34		GLY	357	89.72		TYR	385	91.7
ASP	428	96.01		TYR	427	96.2		MET	421	96.75		ALA	419	95.61		HIS	358	76.36		LEU	386	94.44
ASN	429	96.07		LEU	428	95.74		LEU	422	96.95		ASP	420	90.23		LEU	359	84.2		LYS	387	88.06
GLY	430	96.21		ALA	429	97.34		LYS	423	95.52		ASP	421	95.1		PRO	360	95.12		LYS	388	90
VAL	431	96.43		LEU	430	96.59		ALA	424	97.8		TYR	422	92.9		ARG	361	83.93		ALA	389	95.6
ILE	432	96.62		VAL	431	96.02		PHE	425	96.67		LEU	423	95.23		SER	362	96.8		TRP	390	96.13
SER	433	95.84		HIS	432	94.8		LEU	426	97.17		LYS	424	88.62		ALA	363	97.74		ILE	391	93.91
SER	434	94.86		ALA	433	96.25		GLU	427	93.22		ASN	425	95.19		GLU	364	89.78		ASP	392	94.71
GLY	435	96.74		THR	434	94.6		GLU	428	92.97		GLY	426	94.18		TYR	365	95.69		PHE	393	95.94
SER	436	94.49		PHE	435	94.09		ALA	429	94.8		ILE	427	92.15		LEU	366	97.36		CYS	394	95.68
TYR	437	96.66		LEU	436	95.12		LYS	430	93.32		VAL	428	94.92		ASN	367	93.7		LYS	395	92.13
LEU	438	95.42		ILE	437	88.69		TRP	431	94.71		SER	429	92.47		ASN	368	97.04		ALA	396	96.44
ALA	439	97.33		GLY	438	82.53		SER	432	88.19		THR	430	91.14		GLY	369	97.28		LEU	397	95.33
LEU	440	96.66		ASP	439	73.49		ARG	433	74.56		GLY	431	93.74		ILE	370	97.4		TYR	398	94.47
VAL	441	97.06		ASP	440	73.25		ASP	434	90.82		ALA	432	94.38		VAL	371	97.62		VAL	399	95.89
HIS	442	94.5		LEU	441	80.99		LYS	435	84.37		HIS	433	87.33		SER	372	96.5		GLU	400	93.28
ALA	443	95.76		SER	442	79.3		HIS	436	88.72		MET	434	92.13		THR	373	95.82		ALA	401	94.22
SER	444	94.31		LYS	443	73.8		VAL	437	91.96		ILE	435	92.83		GLY	374	97.14		LYS	402	88.6
PHE	445	95.01		GLU	444	71.61		PRO	438	95.44		LEU	436	96.26		VAL	375	96.54		TRP	403	94.63
LEU	446	94.39		THR	445	79.27		LYS	439	88.88		VAL	437	96.68		HIS	376	79.79		TYR	404	88.55
ILE	447	89.22		ILE	446	78.66		PHE	440	95.38		HIS	438	95.89		VAL	377	97.68		ASN	405	89.49
GLY	448	87.72		PHE	447	70.59		ASP	441	92.52		SER	439	95.8		VAL	378	97.38		LYS	406	87.35
ASP	449	84.24		MET	448	74.93		ASP	442	94.84		PHE	440	96.19		LEU	379	96.66		GLY	407	91.22
ASP	450	75.05		MET	449	82.89		TYR	443	94.96		PHE	441	95.42		VAL	380	96.63		TYR	408	92.79
PHE	451	80.03		ASN	450	81.28		LEU	444	93.45		PHE	442	89.96		HIS	381	96.54		ILE	409	90.87
SER	452	85.15		PRO	451	88.13		ASN	445	91.46		MET	443	89.44		SER	382	95.61		PRO	410	95.06
LYS	453	78.39		TYR	452	94.05		ASN	446	95.94		GLY	444	88.06		PHE	383	95.17		SER	411	95.61
GLU	454	76.94		PRO	453	94.75		ALA	447	96.56		ASP	445	80.42		PHE	384	96.6		LEU	412	94.92
THR	455	87.43		ARG	454	81.91		TRP	448	94.95		ALA	446	87.54		LEU	385	95.68		GLU	413	84.48
ILE	456	89.19		LEU	455	95.76		VAL	449	96.88		ILE	447	89.85		MET	386	87.91		GLU	414	92.68
SER	457	88.86		PHE	456	96.08		SER	450	96.71		THR	448	92.23		ASP	387	79.51		TYR	415	94.85
MET	458	87.61		SER	457	95.26		VAL	451	94.2		GLN	449	85.55		TYR	388	73.08		LEU	416	95.6
MET	459	91.35		CYS	458	97.73		SER	452	96.44		GLU	450	83.5		SER	389	84.29		SER	417	94.19
ASN	460	90.76		SER	459	94.72		GLY	453	97.75		THR	451	92.52		ILE	390	88.16		ASN	418	94.86
PRO	461	94.09		GLY	460	97.74		VAL	454	97.22		ILE	452	92.4		ASN	391	90.39		ALA	419	95.76
PRO	462	93.9		LYS	461	94.71		VAL	455	97.89		THR	453	92.53		ASN	392	92.13		TRP	420	95.17
TYR	463	95.78		ILE	462	97.42		ILE	456	97.73		LEU	454	90.11		GLU	393	84.39		ILE	421	94.91
PRO	464	94.58		LEU	463	95.22		LEU	457	97.81		MET	455	91.81		ILE	394	87.29		SER	422	94.92
ARG	465	92.73		ARG	464	90.75		THR	458	97.47		ASP	456	89.62		VAL	395	94.07		SER	423	91.39
LEU	466	94.44		LEU	465	95.47		HIS	459	96.69		GLU	457	83.64		ALA	396	95.01		SER	424	93.85
PHE	467	95.83		TRP	466	94.13		ALA	460	97.78		PHE	458	87.03		ILE	397	91.69		GLY	425	95.44
SER	468	94.97		ASP	467	90.26		TYR	461	96.52		PRO	459	94.56		VAL	398	92.55		PRO	426	95.67
CYS	469	97.2		ASP	468	92.25		PHE	462	96.28		SER	460	94		ASP	399	90.64		VAL	427	94.19
SER	470	94.28		LEU	469	91.18		LEU	463	95.86		ILE	461	95.68		ASN	400	89.47		ILE	428	94.73
GLY	471	97.59		GLY	470	85.32		LEU	464	87.87		ILE	462	96.57		VAL	401	93.31		LEU	429	94.87
GLU	472	95.61		THR	471	77.87		ASN	465	68.67		SER	463	95.27		PRO	402	95.51		LEU	430	93.4
ILE	473	97.09		SER	472	72.36		HIS	466	69.35		ALA	464	96.96		GLN	403	92.33		LEU	431	92.86
LEU	474	94.41		ARG	473	67.63		SER	467	81.09		THR	465	96.47		ILE	404	95.74		SER	432	91.61
ARG	475	89.73		ASP	474	74.31		ILE	468	88		ALA	466	95.9		ILE	405	97.03		TYR	433	87.54
LEU	476	95.01		GLU	475	74.15		THR	469	91.73		THR	467	95.99		HIS	406	91.84		PHE	434	91.85
TRP	477	92.66		GLN	476	72.62		LYS	470	82.48		ILE	468	94.52		SER	407	97.5		ALA	435	90.73
ASP	478	88.67		GLU	477	69.97		GLU	471	82.54		LEU	469	86.58		VAL	408	97.59		THR	436	89.2
ASP	479	91.52		ARG	478	67.47		ALA	472	94.46		ARG	470	86.92		ALA	409	97.71		MET	437	78.91
LEU	480	89.75		GLY	479	73.5		LEU	473	93.78		LEU	471	91.64		LYS	410	96.21		ASN	438	73.69
GLY	481	83.38		ASP	480	70.93		GLN	474	86.91		CYS	472	88.14		ILE	411	96.48		GLN	439	69.02
THR	482	78.62		ASN	481	68.99		SER	475	93.92		ASP	473	82.13		LEU	412	92.43		ALA	440	74.5
SER	483	75.17		ALA	482	79.38		LEU	476	92.55		ASP	474	85.1		ARG	413	90.97		MET	441	77.54
ARG	484	67.13		CYS	483	87.59		GLU	477	87.03		LEU	475	80.65		LEU	414	95.06		ASP	442	79.06
ASP	485	74.14		SER	484	89.61		ASN	478	90.62		GLU	476	65.49		SER	415	90.77		ILE	443	83.54
GLU	486	75.52		ILE	485	89.49		TYR	479	89.09		GLY	477	67.96		ASP	416	86.44		ASP	444	83.05
GLN	487	72.49		GLN	486	85.48		HIS	480	91.84		ASP	478	52.18		ASP	417	90.29		ASP	445	81.53
GLU	488	69.95		CYS	487	91.36		ALA	481	96.02		GLN	479	56.44		LEU	418	83.52		PHE	446	81.72
ARG	489	67.4		LEU	488	90.82		LEU	482	94.97		ASP	480	46.08		GLU	419	69.39		LEU	447	80.77
GLY	490	75.14		MET	489	90.32		LEU	483	94.7		VAL	481	44.53		GLY	420	68.35		HIS	448	73.52
ASP	491	71.94		LYS	490	86.09		ARG	484	83.45		ASN	482	41.17		ALA	421	45.01		THR	449	84.26
ASN	492	69.68		GLN	491	91.5		ARG	485	92.98		VAL	483	35.19		LYS	422	34.13		TYR	450	85.68
ALA	493	80.17		ASN	492	90.94		SER	486	94.89		LYS	484	29.83		SER	423	40.05		GLU	451	85.15
CYS	494	88.28		ASN	493	89.67		SER	487	97.41		GLY	485	41.76		GLU	424	33.59		ASP	452	92.83
SER	495	89.96		ILE	494	92.29		THR	488	97.27		ASP	486	44.55		ASP	425	39.18		LEU	453	95.07
ILE	496	89.03		SER	495	90.88		ILE	489	97.14		ASP	487	47.39		GLN	426	44.41		VAL	454	95.9
GLN	497	84.46		ASP	496	91.4		PHE	490	95.66		ASN	488	49.11		ASN	427	49.49		TYR	455	97.03
CYS	498	90.67		GLU	497	88.83		ARG	491	91.67		ASP	489	55.77		GLY	428	57.34		ASN	456	96.72
LEU	499	90.69		ASN	498	88.43		LEU	492	95.85		GLY	490	77.15		LEU	429	59.43		VAL	457	97.55
MET	500	90.16		VAL	499	93.97		CYS	493	95.22		SER	491	85.63		ASP	430	68.28		SER	458	97.49
THR	501	89.96		ALA	500	93.43		ASN	494	89.91		TYR	492	92.96		GLY	431	83.06		LEU	459	97.11
GLU	502	90.46		ARG	501	89.57		ASP	495	93.16		ILE	493	88.18		SER	432	90.55		ILE	460	97.65
ASN	503	90.4		LYS	502	85.33		LEU	496	92.37		LYS	494	79.57		TYR	433	95.63		ILE	461	96.84
ASN	504	89.45		LEU	503	93.27		GLY	497	88.69		CYS	495	92.3		ILE	434	91.59		ARG	462	90.75
ILE	505	91.36		ILE	504	93.54		THR	498	84.58		TYR	496	93.82		ASP	435	91.15		LEU	463	96.29
SER	506	90.39		ARG	505	88.83		SER	499	78.51		MET	497	87.58		CYS	436	95.5		CYS	464	95.65
ASP	507	90.53		GLN	506	89.71		LYS	500	73.17		LYS	498	83.35		TYR	437	96.23		ASN	465	89.81
GLU	508	87.91		LEU	507	92.07		ALA	501	78.21		GLU	499	89.71		MET	438	91.79		ASP	466	93.59
ASN	509	87.65		ILE	508	95.94		GLU	502	75.13		HIS	500	91.09		ASN	439	91.14		LEU	467	92.84
VAL	510	93.54		ASP	509	93.97		LEU	503	70.95		PRO	501	93.21		GLU	440	91.36		GLY	468	88.25
ALA	511	93.39		ASN	510	92.99		GLU	504	70.01		ALA	502	94.16		HIS	441	92.66		THR	469	84.04
ARG	512	87.5		LEU	511	97.38		ARG	505	63.4		THR	503	89.79		GLN	442	87.27		THR	470	81.43
ARG	513	82.92		TRP	512	97.51		GLY	506	68.17		SER	504	91.52		ASP	443	91.37		ALA	471	83.12
HIS	514	86.06		PRO	513	97.4		GLU	507	63.6		VAL	505	87.24		VAL	444	93.51		ALA	472	80.75
ILE	515	93.12		GLU	514	93.84		ALA	508	68.37		GLU	506	80.93		SER	445	94.22		GLU	473	76.42
ARG	516	85.95		LEU	515	97.43		ALA	509	83.47		GLN	507	91.19		ALA	446	90.68		ARG	474	70.98
LYS	517	84.17		ASN	516	96.55		SER	510	90.22		ALA	508	92.89		GLU	447	83.49		GLU	475	71.63
LEU	518	92.69		GLY	517	96.75		SER	511	91.92		ARG	509	81.55		ASP	448	93.48		LYS	476	70.72
ILE	519	94.96		LEU	518	96.03		ILE	512	90.34		GLU	510	87.28		ALA	449	93.73		GLY	477	73.89
LYS	520	84.2		THR	519	93.27		VAL	513	90.84		HIS	511	92.7		GLN	450	86.87		ASP	478	67.77
ASN	521	92.77		MET	520	89.83		CYS	514	94.56		VAL	512	93.67		ARG	451	85.39		VAL	479	67.82
LEU	522	97.07		THR	521	89.19		TYR	515	94.84		ALA	513	93.35		HIS	452	94.67		ALA	480	82.01
TRP	523	96.93		THR	522	85.83		MET	516	89.6		GLU	514	85.31		VAL	453	94.41		SER	481	89.16
PRO	524	96.52		ASN	523	82.63		ARG	517	79.11		LEU	515	95.99		ALA	454	93.47		SER	482	92.94
GLU	525	94.44		LEU	524	90.66		GLU	518	91.64		ILE	516	94.38		HIS	455	91.84		ILE	483	91.34
LEU	526	95.79		PRO	525	90.88		SER	519	94.35		SER	517	94.35		LEU	456	96.5		LEU	484	87.59
ASN	527	94.79		LEU	526	89		GLY	520	94.56		ASP	518	94.86		ILE	457	94.89		CYS	485	92.57
GLY	528	93.85		SER	527	91.54		ALA	521	93.45		ALA	519	97.46		SER	458	93.23		TYR	486	94.01
LEU	529	93.21		VAL	528	93.62		SER	522	92.19		TRP	520	95.83		CYS	459	96.37		MET	487	90.7
SER	530	88.06		MET	529	88.8		GLU	523	85.97		LYS	521	93.61		GLU	460	94.18		ASN	488	87.93
MET	531	80.66		ARG	530	87.4		GLU	524	84.77		ARG	522	87.3		TRP	461	95.83		GLN	489	92.37
THR	532	60.27		ALA	531	97.16		GLY	525	94.77		LEU	523	96.84		LYS	462	93.28		LYS	490	92.25
THR	533	53.92		SER	532	94.99		ALA	526	94.07		ASN	524	96.03		ARG	463	88.24		ASP	491	90.97
THR	534	45.42		LEU	533	96.41		TYR	527	89.52		GLN	525	88.82		LEU	464	96.9		ALA	492	93.52
THR	535	48.44		ASN	534	96.82		LYS	528	88.23		GLU	526	92.6		ASN	465	96.35		SER	493	93.15
THR	536	55.52		MET	535	95.4		HIS	529	93.23		CYS	527	93.48		ARG	466	84.34		GLU	494	89.68
THR	537	68.49		ALA	536	97.54		ILE	530	95.16		LEU	528	89.39		GLU	467	93.5		GLU	495	85.29
LEU	538	88.04		ARG	537	95.43		ARG	531	87.44		MET	529	75.52		ILE	468	91.44		LYS	496	88.52
PRO	539	90.63		THR	538	95.33		ARG	532	82.77		THR	530	80.72		LEU	469	89.97		ALA	497	94.88
LEU	540	86		SER	539	93.3		LEU	533	93.17		ASP	531	78.24		THR	470	81.1		ARG	498	89.56
SER	541	92.03		GLN	540	86.69		LEU	534	96.53		ALA	532	80.54		GLN	471	61.12		LYS	499	86.24
VAL	542	93.22		VAL	541	89.74		ASN	535	90.7		ASN	533	80.31		ASN	472	69.69		HIS	500	93.16
MET	543	87.33		ILE	542	88.35		GLU	536	89.56		LEU	534	86.25		GLN	473	75.95		ILE	501	95.76
ARG	544	83.59		TYR	543	86.45		THR	537	96.97		PHE	535	92.25		LEU	474	91.65		GLN	502	88.99
ALA	545	96.34		ARG	544	73.97		TRP	538	97.58		PRO	536	92.73		PRO	475	91.26		ASP	503	94.1
SER	546	95.18		HIS	545	74.12		LYS	539	95.56		SER	537	90.78		SER	476	89.76		MET	504	95.34
LEU	547	95.66		GLY	546	78.98		LYS	540	94.27		SER	538	93.11		SER	477	92.55		ILE	505	97.17
ASN	548	96.12		ASP	547	78.82		MET	541	91.22		PHE	539	95.84		PHE	478	95.63		HIS	506	85.2
MET	549	95.36		ASP	548	80.63		ASN	542	95.81		THR	540	92.4		THR	479	92.02		LYS	507	90.24
ALA	550	97.06		GLN	549	77.58		LYS	543	89.42		LYS	541	88.49		ASN	480	89.61		ALA	508	98.09
ARG	551	94.49		ASN	550	81.89		ASP	544	89.81		LEU	542	95.1		PHE	481	96.62		TRP	509	97.99
THR	552	93.95		MET	551	83.81		LYS	545	85.56		CYS	543	97.14		CYS	482	97.05		LYS	510	94.71
SER	553	91.61		PRO	552	86.92		VAL	546	85.32		LEU	544	93.95		LEU	483	95.65		LYS	511	92.56
GLN	554	86.03		THR	553	88.06		SER	547	84.25		ASN	545	95.85		ASN	484	95.07		ILE	512	96.92
VAL	555	87.5		VAL	554	88.72		GLN	548	78.23		ALA	546	96.03		ALA	485	96.6		ASN	513	95.99
ILE	556	84.73		ASP	555	86.07		SER	549	90.6		ALA	547	95.77		ALA	486	96.45		GLY	514	94.44
TYR	557	82.04		GLU	556	87.15		PRO	550	93.29		ARG	548	92.56		ARG	487	92.05		HIS	515	87.94
GLN	558	70.71		HIS	557	89.26		PHE	551	95.03		MET	549	85.68		MET	488	87.16		TYR	516	84.06
HIS	559	54.74		VAL	558	91.22		PRO	552	94.2		VAL	550	84.35		VAL	489	90.4		CYS	517	87.67
GLY	560	55.03		GLN	559	88.23		LYS	553	83.9		PRO	551	82.49		PRO	490	85		SER	518	82.78
ASP	561	53.47		THR	560	90.97		PRO	554	94.83		LEU	552	79.42		LEU	491	77.58		ASN	519	73.97
TYR	562	50.55		LEU	561	92.43		PHE	555	96.74		MET	553	72.98		MET	492	75.72		ARG	520	65.85
GLN	563	46.68		LEU	562	90.53		ILE	556	95.11		TYR	554	65.82		TYR	493	73.47		VAL	521	81.99
SER	564	48.66		PHE	563	90.65		GLU	557	90.82		GLY	555	60.13				87.4783		ALA	522	84.02
MET	565	61.34		THR	564	88.55		ILE	558	97.3		TYR	556	47.6						SER	523	82.66
LEU	566	76.75		PRO	565	86.35		ALA	559	97.68		ASP	557	48.14						VAL	524	88.15
THR	567	80.34		SER	566	79.43		ILE	560	96.56		THR	558	49.74						GLU	525	83.33
VAL	568	84.1				91.2051		ASN	561	97.13		ASN	559	52.59						PRO	526	92.72
ASP	569	80.17						LEU	562	97.63		SER	560	62.51						PHE	527	93.93
ASP	570	84.4						GLY	563	97.51		PRO	561	64.15						LEU	528	93.41
HIS	571	85.05						ARG	564	95.68		SER	562	72.5						THR	529	94.96
VAL	572	87.48						ILE	565	95.1		LYS	563	72.17						GLN	530	95.35
GLN	573	84.55						SER	566	94.79		LEU	564	78.1						ALA	531	96.62
ALA	574	90						GLN	567	90.05		GLU	565	74.73						ILE	532	96.13
LEU	575	89.45						CYS	568	91.59		GLU	566	74.05						ASN	533	96.86
LEU	576	87.4						THR	569	89.14		TYR	567	81.76						ALA	534	97.69
PHE	577	86.52						TYR	570	88.34		VAL	568	81.54						ALA	535	97.79
THR	578	84.38						GLN	571	84.99		LYS	569	73.54						ARG	536	96.38
PRO	579	82.61						TYR	572	82.19		SER	570	78.65						VAL	537	96.13
SER	580	75.51						GLY	573	79.34		LEU	571	77.04						ALA	538	96.01
		87.0264						ASP	574	75.68		LEU	572	74.71						HIS	539	94.29
								GLY	575	71.55				86.1119						THR	540	90.3
								HIS	576	72.25										LEU	541	86.88
								GLY	577	72.61										TYR	542	87.09
								ALA	578	72.64										GLN	543	79.03
								PRO	579	72.44										ASN	544	78.53
								ASP	580	75.43										GLY	545	79.11
								SER	581	79.64										ASP	546	74.56
								THR	582	82.49										GLY	547	74.14
								VAL	583	84.99										PHE	548	74.23
								GLU	584	79.74										GLY	549	73.47
								ASN	585	84.86												87.0644
								ARG	586	88.58
								ILE	587	91.66
								ARG	588	83.95
								SER	589	92.94
								LEU	590	89.8
								ILE	591	94.3
								ILE	592	92.09
								GLU	593	89.91
								PRO	594	93.82
								ILE	595	94.47
								ALA	596	92.58
								ILE	597	84.4
										91.3523

## Sheet: S-scores of Docking
Genes	Energy values
GmTPS15	-4.4908
GmTPS20	-8.9663
GmTPS3	-8.9598
GmTPS5	-5.585
GmTPS18	-7.6237
GmTPS21	-9.0932
